# Supplementary material for: Mechanism of Ganglioside Receptor Recognition by Botulinum Neurotoxin Serotype E
Source: Int J Mol Sci. 2021 Aug 2;22(15):8315. doi: 10.3390/ijms22158315 (PMC8346984; doi:10.3390/ijms22158315)
Supplement: Supplementary file 1 [file ijms-22-08315-s001.zip]

Archive with 2 entries (2 files):
- ijms-1297274-supplementary.pdf
- SupplementaryVideoS1.mov
